# Supplementary material for: Validation of an Academic Self-Attribution Questionnaire for Primary and Secondary School Students: Implications of Gender and Grade
Source: Int J Environ Res Public Health. 2022 May 16;19(10):6045. doi: 10.3390/ijerph19106045 (PMC9141320; doi:10.3390/ijerph19106045)
Supplement: Supplementary file 1 [file ijerph-19-06045-s001.zip]

Archive with 1 entries (1 files):
- ijerph-1682176-supplementary.pdf
